# Supplementary material for: Dual Pharmacological Targeting of HDACs and PDE5 Inhibits Liver Disease Progression in a Mouse Model of Biliary Inflammation and Fibrosis
Source: Cancers (Basel). 2020 Dec 13;12(12):3748. doi: 10.3390/cancers12123748 (PMC7763137; doi:10.3390/cancers12123748)
Supplement: Supplementary file 1 [file cancers-12-03748-s001.zip]

Archive with 3 entries (2 files):
- cancers-1041295-supplemental materials/
- cancers-1041295-supplemental materials/cancers-1041295-Uncropped Western Blot Figures.pdf
- cancers-1041295-supplemental materials/Supplementary Figures and Legends Claveria-Cabello et al-2.docx
